# Supplementary material for: Celastrol induces apoptosis and autophagy via the ROS/JNK signaling pathway in human osteosarcoma cells: an in vitro and in vivo study
Source: Cell Death Dis. 2015 Jan 22;6(1):e1604–. doi: 10.1038/cddis.2014.543 (PMC4669742; doi:10.1038/cddis.2014.543)
Supplement: Supplementary Table S1 [file cddis2014543x1.xls]

## Sheet: Sheet1
Table 1 Effect of celastrol on proliferation of primary osteosarcoma cells and the specimen information
Primary cells		Specimen information
Name	IC50(μM)	Age	Gender	Location	Feature of specimen
OS-718	1.183	15	female	left femur	multidrug resistance
OS-719	4.135	14	male	right femur	pre-chemotherapy
OS-726	4.483	20	male	right humerus	sensitive to chemotherapy
OS-802	3.041	61	female	right femur	metastasis
OS-913	1.783	12	male	left femur	recurrence
OS-1227	2.766	12	male	right femur	insensitive to chemotherapy
OS-1230	3.163	17	male	left femur	pre-chemotherapy
OS-1413	5.9	46	female	left tibia	pre-chemotherapy
OS-1418	5.419	28	male	left femur	insensitive to chemotherapy
